# Supplementary material for: A Visible Light-Induced and ROS-Dependent Method for the Rapid Formation of a MOF Composite Membrane with Antibacterial Properties
Source: Int J Mol Sci. 2023 Jan 12;24(2):1520. doi: 10.3390/ijms24021520 (PMC9861057; doi:10.3390/ijms24021520)
Supplement: Supplementary file 1 [file ijms-24-01520-s001.zip]

Archive with 1 entries (1 files):
- ijms-2134527-supplementary.pdf
